# Supplementary material for: An Isochroman Analog of CD3254 and Allyl-, Isochroman-Analogs of NEt-TMN Prove to Be More Potent Retinoid-X-Receptor (RXR) Selective Agonists Than Bexarotene
Source: Int J Mol Sci. 2022 Dec 19;23(24):16213. doi: 10.3390/ijms232416213 (PMC9782500; doi:10.3390/ijms232416213)
Supplement: Supplementary file 1 [file ijms-23-16213-s001.zip]

Archive with 1 entries (1 files):
- ijms-2060570-supplementary.pdf
